# Supplementary material for: Epigenetic Diversity of Clonal White Poplar (Populus alba L.) Populations: Could Methylation Support the Success of Vegetative Reproduction Strategy?
Source: PLoS One. 2015 Jul 6;10(7):e0131480. doi: 10.1371/journal.pone.0131480 (PMC4492942; doi:10.1371/journal.pone.0131480)
Supplement: S2 Table — (XLSX) [file pone.0131480.s004.xlsx]

## Sheet: Foglio1
Primer name	Sequence target
Eco+1	5' GACTGCGTACCAATTC 3'
MH+0	5' ATCATGAGTCCTGCTCGG 3'
EcoRI + 3 AGC (FAM)	5’ GACTGCGTACCAATTCAAGC 3’
EcoRI + 3 ACC (HEX)	5’ GACTGCGTACCAATTCAACC 3’
MspI – HpaII AT	5’ ATCATGAGTCCTGCTCGGAT 3’
MspI – HpaII TGA	5’ ATCATGAGTCCTGCTCGGTGA 3’
