# Supplementary material for: Epigenetic Diversity of Clonal White Poplar (Populus alba L.) Populations: Could Methylation Support the Success of Vegetative Reproduction Strategy?
Source: PLoS One. 2015 Jul 6;10(7):e0131480. doi: 10.1371/journal.pone.0131480 (PMC4492942; doi:10.1371/journal.pone.0131480)
Supplement: S4 Table — (XLSX) [file pone.0131480.s006.xlsx]

## Sheet: Foglio1
	Locus1	Locus2	Locus3	Locus4	Locus5	Locus6	Locus7	Locus8	Locus9	Locus10	Locus11	Locus12	Locus13	Locus14	Locus15	Locus16	Locus17	Locus18	Locus19	Locus20	Locus21	Locus22	Locus23	Locus24	Locus25	Locus26	Locus27	Locus28	Locus29	Locus30	Locus31	Locus32	Locus33	Locus34	Locus35	Locus36	Locus37	Locus38	Locus39	Locus40	Locus41	Locus42	Locus43	Locus44	Locus45	Locus46	Locus47	Locus48	Locus49
2J22	0	1	0	1	1	0	1	1	1	0	1	0	0	0	0	1	0	1	1	0	1	0	1	1	0	0	1	0	1	1	0	1	0	1	0	1	1	0	1	1	1	1	0	0	1	1	0	1	0
2J22bis	0	1	0	1	1	0	1	1	1	0	1	0	0	0	0	1	0	1	1	0	1	0	1	1	0	0	1	0	1	1	0	1	0	1	0	1	1	0	1	1	1	1	0	0	1	1	0	1	0
3J1	0	1	0	1	1	1	1	1	1	0	1	0	0	0	1	1	0	1	1	1	0	0	1	1	0	0	1	0	1	1	1	1	0	1	0	1	1	0	1	1	1	1	1	0	1	1	0	0	1
4J1	1	1	0	1	1	1	1	1	1	0	1	0	0	0	0	1	1	1	1	0	1	0	1	1	0	1	1	0	1	1	0	1	0	1	0	1	0	0	1	1	1	1	0	0	1	1	0	1	1
5J1	1	1	0	1	1	1	1	1	1	0	1	0	0	0	0	1	1	1	1	1	1	0	1	1	0	0	1	0	1	1	0	1	0	1	0	1	0	0	0	1	1	1	0	0	1	1	0	1	1
6J1	1	1	0	1	1	1	1	1	1	0	1	0	0	0	0	1	0	1	1	0	1	0	1	1	0	0	1	0	1	1	0	1	0	1	0	1	0	0	1	1	1	1	0	0	1	1	0	1	1
7J20	1	1	1	1	1	1	1	1	0	1	1	0	0	0	0	1	0	1	1	1	0	0	1	1	0	1	1	0	1	1	1	1	0	1	1	1	1	0	1	0	1	1	0	0	1	0	1	0	1
8J20	1	1	1	1	1	1	1	1	1	1	1	0	0	0	0	1	0	1	0	0	0	0	1	1	0	1	1	0	1	1	1	1	0	1	1	1	0	0	1	1	1	1	0	0	1	1	0	0	0
9N/A	1	1	1	1	1	1	1	1	0	1	1	0	0	0	1	1	0	1	0	0	0	0	1	1	0	0	1	0	1	0	0	1	0	1	0	1	1	0	1	1	1	0	0	0	1	0	0	1	1
10N/A	1	1	1	1	1	1	1	1	1	1	1	0	0	0	1	1	0	1	0	0	0	0	1	1	0	0	1	0	1	1	1	1	0	1	1	1	1	0	1	1	1	1	0	1	1	1	0	0	1
11J20	1	1	1	1	1	1	1	1	1	1	1	0	0	0	1	1	0	1	0	0	0	0	1	1	0	0	1	0	1	1	1	1	0	1	1	1	1	0	1	1	1	1	0	0	1	1	0	0	0
12J20	1	1	1	1	1	1	1	1	1	1	1	0	0	0	1	1	0	1	0	0	0	0	1	1	0	0	1	0	1	0	0	1	0	1	1	1	1	0	1	1	1	1	0	0	1	1	0	0	0
13N/A	1	1	1	1	1	1	1	1	1	1	1	0	0	0	1	1	0	1	0	0	0	0	1	1	0	0	1	0	1	1	1	1	0	1	1	1	1	0	1	1	1	1	0	1	1	1	0	0	1
14N/A	1	1	1	1	1	1	1	1	1	1	1	0	0	0	1	1	0	1	0	0	0	0	1	1	0	0	1	0	1	1	1	1	0	1	0	1	1	0	1	1	1	1	0	1	1	1	0	0	1
15N/a	1	1	1	0	0	1	1	1	1	1	1	1	0	0	1	0	0	0	1	1	1	1	1	0	1	1	1	0	1	1	0	0	1	1	1	1	0	1	1	1	1	1	1	0	1	1	0	1	1
16N/a	1	1	0	0	0	1	1	1	1	1	1	1	0	0	1	0	0	0	0	1	1	1	1	0	1	1	1	0	1	1	0	0	1	1	0	1	0	1	1	1	1	1	1	0	1	1	0	1	1
17N/a	1	1	1	1	0	1	1	1	1	1	1	1	0	0	1	0	0	0	1	1	1	1	1	0	1	0	1	0	1	1	0	0	1	1	1	1	0	1	1	1	0	1	1	0	1	1	0	1	1
18N/a	1	1	1	1	0	1	1	1	1	1	1	1	0	0	1	0	0	0	1	1	1	1	1	0	1	1	0	1	1	1	1	0	1	0	0	1	0	1	1	1	0	1	1	0	1	1	0	1	1
19N/a	0	1	0	0	0	0	1	1	1	1	1	1	0	0	1	0	0	0	1	1	1	1	1	0	0	1	0	1	1	1	1	0	0	1	0	1	0	1	0	1	0	1	1	0	1	1	0	1	1
20N/a	0	1	0	0	0	0	1	1	1	1	1	1	0	0	1	0	0	0	1	1	1	1	1	0	1	1	0	1	1	1	1	0	1	1	0	1	0	1	0	1	0	1	1	0	1	1	0	1	1
23	1	1	1	1	1	1	1	1	1	1	1	0	0	0	0	1	0	1	0	0	0	0	1	1	0	1	1	0	1	1	1	1	0	1	0	1	1	0	1	1	1	0	0	0	1	1	1	0	1
24	1	1	1	1	1	1	1	1	1	1	0	0	0	0	0	1	0	1	1	1	0	0	1	1	0	1	1	0	1	1	0	1	0	1	0	1	1	0	1	1	1	0	0	0	1	1	1	0	1
26N/a	0	0	0	0	0	0	1	1	1	1	1	1	0	0	0	1	0	0	1	1	1	1	1	0	0	0	0	1	0	1	1	0	0	1	0	0	0	1	1	1	0	1	1	0	1	1	0	1	1
27N/a	0	0	0	0	0	0	1	1	1	1	1	1	0	0	0	1	0	0	1	1	1	1	1	0	0	1	0	1	0	1	1	0	0	1	0	1	0	1	1	1	0	1	1	0	1	1	0	1	1
28N/a	0	0	0	0	0	0	1	1	1	1	1	1	0	0	0	1	0	0	1	1	1	1	1	0	0	1	0	1	0	1	1	0	0	1	0	1	0	1	1	1	0	1	1	0	1	1	0	1	1
29N/a	1	1	0	1	0	1	1	1	1	1	1	1	0	0	1	0	0	0	1	1	1	1	1	0	1	1	0	1	1	1	1	1	1	1	0	1	0	1	0	1	0	1	1	1	1	1	0	1	1
30N/a	1	1	0	1	0	1	1	1	1	1	1	1	0	0	1	0	0	0	1	1	1	1	1	0	1	1	0	1	1	1	1	1	1	1	0	1	0	1	0	1	0	1	1	1	1	1	0	1	1
31N/a	1	1	0	1	0	1	1	1	1	1	1	1	0	0	1	0	0	0	1	1	1	1	1	0	1	1	0	1	1	1	1	1	1	1	0	1	0	1	0	1	0	1	1	1	1	1	0	1	1
32N/a	1	1	0	1	0	1	1	1	1	1	1	1	0	0	1	0	0	0	1	1	1	1	1	0	1	1	0	1	1	1	1	1	1	1	0	1	0	1	0	1	0	1	1	1	1	1	0	1	1
33N/a	1	1	0	1	0	1	1	1	1	1	1	1	0	0	1	0	1	0	1	1	1	1	1	0	0	1	0	0	1	1	0	0	1	1	0	1	0	1	1	1	0	1	0	1	1	1	0	1	1
33N/abis	1	1	0	1	0	1	1	1	1	1	1	1	0	0	1	0	1	0	1	1	1	1	1	0	0	1	0	0	1	1	0	0	1	1	0	1	0	1	1	1	0	1	0	1	1	1	0	1	1
37	1	1	0	0	0	1	1	1	1	1	1	1	0	0	1	0	1	0	1	1	1	1	1	0	1	1	1	1	1	1	1	1	1	1	0	1	0	0	1	1	0	1	1	0	1	1	0	1	1
38	1	1	0	0	0	1	1	1	1	1	1	1	0	0	1	0	1	0	1	1	1	1	1	0	1	1	1	1	1	1	1	1	1	1	0	1	0	0	1	1	0	1	1	0	1	1	0	1	1
39N/a	1	1	0	1	0	1	1	1	1	1	1	1	0	0	1	1	1	0	1	1	1	1	1	0	1	1	1	0	1	1	0	0	1	1	0	1	0	1	1	1	0	1	1	1	1	1	1	1	1
40N/a	1	1	0	1	0	1	1	1	1	1	1	1	0	0	1	1	1	0	1	1	1	1	1	0	1	1	1	0	1	1	0	0	1	1	0	1	0	1	1	1	0	1	1	1	1	1	1	1	1
41N/a	1	1	0	1	0	1	1	1	1	1	1	1	0	0	1	1	1	0	1	1	1	1	1	0	1	1	1	0	1	1	0	0	1	1	0	1	0	1	1	1	0	1	1	1	1	1	1	1	1
42N/a	1	1	0	1	0	1	1	1	1	1	1	1	0	0	1	1	1	0	1	1	1	1	1	0	1	1	1	0	1	1	0	0	1	1	0	1	0	1	1	1	0	1	1	1	1	1	1	1	1
44N/a	1	1	0	0	0	1	1	1	1	1	1	1	0	0	1	0	1	0	1	1	1	1	1	0	1	1	1	0	1	1	0	0	0	1	0	1	0	0	1	1	0	1	1	1	1	1	0	1	1
45N/a	1	0	0	0	0	1	1	1	1	1	1	1	0	0	1	0	1	0	1	1	1	1	1	0	1	1	1	0	1	1	0	1	1	1	0	0	1	0	1	1	0	1	1	1	1	1	1	1	0
46N/a	1	0	0	0	0	1	1	1	1	1	1	1	0	0	1	0	1	0	1	1	1	1	1	0	1	1	0	0	1	1	0	0	1	1	0	1	0	0	1	1	0	1	1	0	1	1	1	1	0
48N/a	0	1	0	0	0	1	1	1	1	1	1	1	0	0	0	1	0	0	1	1	1	1	1	1	0	0	0	1	1	1	1	0	1	1	1	0	0	1	0	1	1	1	0	0	1	1	0	1	1
49N/a	0	1	0	0	0	1	1	1	1	1	1	1	0	0	0	1	0	0	1	1	1	1	1	1	0	0	0	1	1	1	1	0	1	1	1	0	0	1	1	1	1	1	0	0	1	1	0	1	1
50N/a	0	1	0	1	0	0	1	1	1	1	1	1	0	0	0	1	0	0	0	1	1	1	1	1	1	1	1	0	1	1	0	0	1	0	0	0	0	1	0	1	0	1	0	0	1	1	0	1	1
51_1	1	1	1	1	1	1	1	1	1	1	1	0	0	0	1	1	0	1	1	0	0	0	1	1	0	0	1	0	1	1	1	1	0	1	1	1	1	0	1	1	1	1	0	1	1	1	0	0	1
51_2	1	1	1	1	1	1	1	1	1	1	1	0	0	0	1	1	0	1	0	0	0	0	1	1	0	0	1	0	1	1	1	1	0	1	1	1	1	0	1	1	1	1	0	0	1	1	0	0	1
51.3J9	1	1	1	1	1	1	1	1	1	1	1	0	0	0	1	1	0	1	0	0	0	0	1	1	0	0	1	0	1	1	1	1	0	1	1	1	1	0	1	1	1	1	0	1	1	1	0	0	0
51.4J9	1	1	1	1	1	1	1	1	1	1	1	0	0	0	1	1	0	1	0	0	0	0	1	1	0	0	1	0	1	1	1	1	0	1	1	1	1	0	1	1	1	1	0	1	1	1	0	0	1
51.5J8	0	1	1	1	0	1	1	1	1	1	1	0	0	0	1	1	0	1	0	0	0	0	1	1	0	0	1	0	1	1	1	1	0	1	1	1	1	0	1	1	1	1	0	1	1	1	0	0	1
51.6J9	1	0	1	1	1	1	1	1	1	1	1	0	0	0	1	1	0	1	0	0	0	0	1	1	0	0	1	0	1	1	1	1	0	1	1	1	0	0	1	1	1	1	0	0	1	1	0	0	0
51.7J9	1	0	1	1	1	1	1	1	1	1	1	0	1	1	1	1	0	1	1	1	0	1	1	1	1	1	1	0	1	1	1	1	0	1	0	1	1	0	1	1	1	1	0	0	1	1	0	0	1
52.1J14?J15?	1	1	1	1	1	1	1	1	1	1	1	0	0	0	0	1	0	1	0	0	0	0	1	1	0	0	1	0	1	1	1	1	0	1	0	1	1	0	1	1	1	0	0	0	1	0	1	0	0
52.2J14?J15?	1	1	1	1	1	1	1	1	1	1	1	0	0	0	0	1	0	1	0	0	0	0	1	1	0	0	1	0	1	1	1	1	0	1	0	1	1	0	1	1	1	0	0	0	1	0	1	0	0
52.3J14?J15?	1	1	1	1	1	1	1	1	1	1	1	0	0	0	0	1	0	1	0	0	0	0	1	1	0	1	1	0	1	1	1	1	0	1	0	1	1	0	1	1	0	1	0	0	1	1	1	0	1
52.4J14?J15?	1	1	1	1	1	1	1	1	1	1	1	0	0	0	0	1	0	1	0	0	0	0	1	1	0	1	1	0	1	1	1	1	0	1	0	1	1	0	1	1	0	1	0	0	1	1	1	0	0
52.5J14?J15?	1	1	1	1	1	1	1	1	1	1	1	0	0	0	0	1	0	1	0	0	0	1	1	1	0	1	1	0	1	1	1	1	0	1	0	1	1	0	1	1	0	0	0	0	1	1	1	0	1
52.6J14?J15?	1	1	1	1	1	1	1	1	1	1	1	0	0	0	0	1	0	1	0	0	0	0	1	1	1	1	1	0	1	1	1	1	0	1	0	1	1	0	1	1	0	1	0	1	1	1	1	0	1
53.1J14	1	1	1	1	1	1	1	1	1	1	0	0	0	0	1	1	0	1	0	0	0	0	1	1	0	1	1	0	1	1	1	1	0	1	1	1	0	0	1	1	1	1	0	0	1	1	0	0	1
53.2J14	1	1	1	1	1	1	1	1	1	1	1	0	0	0	1	1	0	1	0	0	0	0	1	1	0	0	1	0	1	1	1	1	0	1	1	1	1	0	1	1	0	1	0	0	1	0	1	0	1
53.4J14	1	1	1	1	1	1	1	1	1	1	1	0	0	0	1	1	0	1	0	0	0	0	1	1	0	0	1	1	1	1	1	1	0	1	1	1	1	0	1	1	1	1	0	0	1	1	1	0	1
53.4BISJ14	1	1	1	1	1	1	1	1	1	1	1	0	0	1	1	1	0	1	0	0	0	1	1	1	0	1	1	0	1	1	1	1	0	1	1	1	0	0	1	1	1	1	0	0	1	1	0	0	1
53.5J14	1	1	1	1	1	1	1	1	1	1	1	0	0	0	1	1	0	1	0	0	0	1	1	1	0	1	1	0	1	1	1	1	0	1	1	1	0	0	1	1	1	1	0	0	1	1	0	0	1
53.6J14	1	0	1	1	1	1	1	1	1	1	1	0	0	0	0	0	0	1	0	0	0	0	1	1	0	0	1	0	1	1	1	1	0	1	1	1	0	0	1	1	1	1	0	1	1	0	0	0	1
54.1J9	1	1	1	1	1	1	1	1	1	1	1	0	0	0	1	1	0	1	0	0	0	0	1	1	0	0	1	0	1	1	1	1	0	1	1	1	0	0	1	1	1	1	1	1	1	1	0	0	1
54.2J9	1	0	1	1	1	1	1	1	1	1	1	0	0	0	1	1	0	1	0	0	0	0	1	1	0	0	1	0	1	1	1	1	0	1	1	1	1	0	1	1	1	1	0	0	1	0	0	0	1
54.3J9	1	0	0	1	1	1	1	1	1	1	1	0	0	0	1	1	0	1	0	0	0	0	1	1	0	0	1	0	1	1	1	1	0	1	1	1	1	0	1	1	1	1	0	1	1	1	0	0	0
54.4J9	1	1	1	1	1	1	1	1	1	1	1	0	0	0	1	1	0	1	0	0	0	0	1	1	0	0	1	0	1	1	1	1	0	1	1	1	0	0	1	1	1	1	0	0	1	1	0	0	1
54.5J9	1	1	1	1	1	1	1	1	1	1	1	0	0	0	1	1	0	1	0	1	0	1	1	1	0	0	1	0	1	1	1	1	0	1	1	1	1	0	1	1	1	1	0	1	1	0	0	0	1
54.11J9	0	1	1	1	1	0	1	1	1	1	1	0	0	0	0	1	1	1	0	0	0	0	1	1	0	0	1	0	1	1	1	1	0	1	1	1	0	0	1	1	1	1	0	0	1	1	0	0	0
54.13J9	1	1	1	1	1	0	1	1	0	0	1	0	0	0	0	1	1	1	0	0	0	0	1	1	0	0	1	0	1	1	1	1	0	1	0	1	1	0	1	1	1	0	1	0	1	0	0	0	0
54.14J9	0	1	0	1	0	0	1	1	0	0	1	0	0	0	0	0	1	1	0	0	0	0	0	0	0	0	0	0	0	0	0	1	0	1	0	0	0	0	0	0	0	0	0	0	0	0	0	0	0
55H22	1	1	1	1	0	0	1	1	0	0	1	0	0	0	0	1	1	1	0	1	0	0	0	0	0	0	0	0	1	1	1	1	0	1	1	1	1	0	1	1	1	0	1	0	1	1	0	0	0
59H22	1	1	1	1	1	0	1	1	0	0	1	0	0	1	0	0	1	1	0	0	0	0	1	0	1	1	1	1	1	1	1	1	0	1	1	1	1	0	1	1	1	0	1	0	1	1	0	0	0
60H22	1	1	1	1	1	1	1	1	1	0	1	0	0	0	0	1	1	1	1	1	0	0	1	0	0	1	1	1	1	1	1	1	0	1	1	1	1	0	1	1	0	1	1	0	1	1	0	0	0
61H22	1	1	1	1	0	0	0	1	0	0	1	0	0	0	0	1	0	1	1	1	0	0	1	0	1	1	1	1	1	1	1	1	0	1	0	1	1	0	1	1	0	1	1	0	1	0	0	0	0
62H22	1	1	1	1	1	0	1	1	0	0	1	0	0	0	0	1	1	0	1	1	0	1	1	0	0	0	1	1	1	0	1	1	0	1	1	1	0	0	1	1	0	1	1	0	1	1	0	0	1
63H22	1	1	1	1	1	0	1	1	0	0	1	0	0	0	0	1	0	1	1	0	0	0	1	0	0	0	1	1	1	0	1	1	0	1	1	1	1	0	1	1	0	1	1	0	1	1	0	0	0
64H22	1	1	1	1	1	0	1	1	0	0	1	0	0	0	1	0	0	1	1	1	0	1	1	0	0	0	1	1	1	0	1	1	0	1	1	1	1	0	1	1	0	1	1	0	1	1	0	0	0
66H22	1	1	1	1	0	0	1	1	1	0	1	0	0	1	0	1	1	1	0	0	0	0	1	0	1	1	1	1	1	1	1	1	0	1	1	1	1	0	1	1	0	1	1	0	1	1	0	0	0
67H22	1	1	1	1	1	1	1	1	1	0	1	0	0	0	0	1	1	1	1	0	1	0	1	1	1	1	1	1	1	1	1	1	0	1	1	1	1	0	1	1	0	1	1	0	1	1	0	0	0
pa29	1	1	1	1	0	0	1	1	1	0	1	0	0	1	1	1	0	1	1	1	0	1	1	1	0	0	1	0	1	1	1	1	1	1	1	1	1	0	1	1	1	1	1	0	1	1	0	1	1
p30	1	1	0	1	1	1	1	1	1	0	1	0	0	0	1	1	0	1	1	1	0	0	1	1	0	0	1	0	1	1	0	1	1	1	1	1	1	0	1	1	0	1	1	0	1	1	0	0	1
pa31	1	1	1	1	1	0	1	1	1	0	1	0	0	1	1	1	1	1	0	0	0	0	1	1	1	1	1	1	1	1	1	1	1	1	1	1	1	0	1	1	0	1	1	0	1	1	0	0	1
pa32	1	1	0	1	1	0	1	1	1	0	1	0	0	0	1	1	1	1	0	1	0	0	1	1	0	0	1	0	1	0	1	1	1	1	1	1	1	0	1	1	1	1	1	0	1	1	0	0	0
pa33	1	1	0	1	1	0	1	1	1	0	1	0	0	0	1	1	1	1	0	1	0	0	1	1	0	0	1	0	1	0	1	1	1	1	1	1	1	0	1	1	1	1	1	0	1	1	0	0	0
pa34	1	1	0	1	1	0	1	1	1	0	1	0	0	0	1	1	1	1	0	1	0	0	1	1	0	0	1	0	1	0	1	1	1	1	1	1	1	0	1	1	1	1	1	0	1	1	0	0	0
[truncated: 99 more columns]
